# Supplementary material for: Isolable zero-valent Ditin(0) and Diplumbum(0) complexes
Source: Nat Commun. 2025 Mar 16;16:2588. doi: 10.1038/s41467-025-57568-1 (PMC11911417; doi:10.1038/s41467-025-57568-1)
Supplement: Supplementary file 3 — Source Data [file 41467_2025_57568_MOESM3_ESM.xlsx]

## Sheet: 2-PBE0
2-PBE0
E	=	-2382.44	a.u.
Sn	3.19878	0.094314	-0.725493
Sn	-0.758417	-1.24062	-0.211205
Sn	-3.29879	-0.0482	0.596468
Sn	0.719469	1.31874	0.203061
P	-1.18288	-1.43193	2.44695
P	-4.39669	-1.49366	-2.03911
P	-2.53951	3.03934	0.088989
P	2.42155	-2.94204	-0.04419
P	4.55386	1.34607	1.8997
P	1.11186	1.67097	-2.44606
N	4.88207	0.772114	0.302571
N	-4.86703	-0.921061	-0.473437
N	3.37986	-1.95174	-1.08328
N	-3.65185	1.97992	0.874014
N	-2.80872	-0.951412	2.47255
N	-5.26835	0.079648	2.0581
N	2.72093	1.14076	-2.52166
N	5.07855	-0.126773	-2.28437
C	-1.13291	-3.13924	3.21946
H	-1.49947	-3.02275	4.24931
C	6.15701	0.939535	-0.346514
H	6.99501	0.764857	0.342617
H	6.29855	1.96238	-0.742099
C	-4.81752	2.44793	1.58437
H	-5.66754	2.64732	0.909042
H	-4.62257	3.39411	2.10982
C	-6.13851	-1.19776	0.143993
H	-6.18042	-2.19919	0.609036
H	-6.9668	-1.17239	-0.578667
C	-2.10109	4.29566	1.4286
H	-3.00217	4.8567	1.7103
C	4.46135	-2.46864	-1.88712
H	4.16673	-3.37813	-2.43135
H	5.34257	-2.74972	-1.28634
C	-4.42162	-3.39777	-1.95376
H	-5.43884	-3.75729	-2.16917
C	-5.22304	1.42213	2.63667
H	-4.45934	1.41933	3.41989
H	-6.18708	1.68504	3.10255
C	5.00329	3.18192	1.85043
H	6.0806	3.30598	1.67787
C	-0.18919	-0.312929	3.58441
H	-0.527817	0.671765	3.23083
C	-3.69892	-1.0262	3.60042
H	-3.54433	-0.208438	4.324
H	-3.59238	-1.96238	4.17051
C	-3.99068	-3.88008	-0.575002
H	-3.0063	-3.46846	-0.322455
H	-3.90929	-4.97536	-0.557014
H	-4.6868	-3.57819	0.212619
C	1.9745	-4.42779	-1.11887
H	2.8956	-4.96307	-1.38547
C	-5.128	-0.974785	3.06142
H	-5.34258	-1.92696	2.56568
H	-5.85715	-0.843532	3.87762
C	-1.56776	3.57535	2.66201
H	-2.28905	2.84399	3.0426
H	-1.34273	4.2926	3.46207
H	-0.643751	3.0359	2.42053
C	1.14817	3.45394	-3.03654
H	1.52006	3.41327	-4.07139
C	-6.42777	-0.125413	1.18891
H	-6.61538	0.815813	0.664172
H	-7.32503	-0.368859	1.78113
C	5.97486	0.598577	2.93373
H	6.19561	-0.326727	2.38361
C	4.23591	3.83626	0.708487
H	4.51792	3.41117	-0.259983
H	4.42346	4.91781	0.678501
H	3.15599	3.6806	0.826167
C	-2.07718	-4.06148	2.4577
H	-3.08216	-3.63779	2.37274
H	-2.14596	-5.03294	2.96225
H	-1.7086	-4.23521	1.44084
C	0.284167	-3.70184	3.24907
H	0.740832	-3.64689	2.25444
H	0.265933	-4.75489	3.55672
H	0.933032	-3.16336	3.94492
C	1.28016	-3.97941	-2.39918
H	0.335546	-3.47311	-2.16832
H	1.05512	-4.84475	-3.03631
H	1.89678	-3.2793	-2.97162
C	3.62914	-3.73956	1.19755
H	2.96389	-4.15882	1.96687
C	-5.96625	-1.21073	-3.05729
H	-6.79155	-1.76835	-2.5903
C	0.11125	0.786765	-3.77518
H	0.303617	1.32771	-4.71403
C	3.56865	1.24213	-3.67835
H	3.54049	2.23984	-4.14433
H	3.29741	0.52731	-4.47446
C	4.42705	-2.61071	1.84246
H	5.10369	-2.14269	1.1188
H	5.02851	-2.98231	2.68235
H	3.77224	-1.81606	2.21917
C	-3.59554	4.0964	-1.09162
H	-2.85269	4.58415	-1.73935
C	-1.06868	5.27063	0.867423
H	-0.157603	4.73324	0.575126
H	-0.788415	6.0191	1.61966
H	-1.44037	5.8086	-0.013072
C	1.31737	-0.415226	3.3483
H	1.75817	-1.2391	3.92003
H	1.82245	0.506999	3.65381
H	1.57083	-0.58213	2.29451
C	2.1315	4.24353	-2.18216
H	1.77861	4.30727	-1.14642
H	2.23546	5.26467	-2.56886
H	3.11856	3.77348	-2.16215
C	-4.40811	3.13525	-1.95345
H	-3.78046	2.3517	-2.39201
H	-4.91277	3.66765	-2.76991
H	-5.17306	2.62748	-1.35694
C	-6.30687	0.274181	-3.06488
H	-6.42645	0.666131	-2.05012
H	-7.23432	0.459986	-3.62209
H	-5.50602	0.851377	-3.54231
C	7.26569	1.39995	3.07802
H	7.70552	1.67607	2.1146
H	8.01508	0.815168	3.62868
H	7.10475	2.32602	3.64143
C	4.86063	-1.42447	-2.92389
H	5.75085	-1.74324	-3.49058
H	4.03129	-1.30894	-3.6288
C	-0.530802	-0.449377	5.06511
H	-1.59697	-0.308352	5.26325
H	0.018686	0.303181	5.64482
H	-0.238856	-1.43251	5.4529
C	4.62878	3.81608	3.18808
H	3.55711	3.68705	3.38444
H	4.84248	4.89286	3.18507
H	5.17403	3.37347	4.02938
C	5.43097	0.209843	4.30924
H	5.14062	1.09659	4.88662
H	6.18818	-0.329951	4.89364
H	4.54526	-0.428012	4.22289
C	5.00562	0.99578	-3.21783
H	5.67727	0.839679	-4.07757
H	5.35004	1.88439	-2.67895
C	-1.38378	0.819394	-3.46734
H	-1.62059	0.228959	-2.57555
H	-1.95177	0.377515	-4.29485
H	-1.76351	1.82916	-3.29451
C	6.29215	-0.085409	-1.46856
H	7.17957	0.112321	-2.09164
H	6.41739	-1.06995	-1.01076
C	-4.47818	5.18863	-0.495206
H	-5.23318	4.77786	0.182757
H	-5.01318	5.71923	-1.29474
H	-3.8998	5.93508	0.058938
C	-3.45141	-3.9392	-3.0055
H	-3.68425	-3.59217	-4.01759
H	-3.46043	-5.03726	-3.0167
H	-2.42998	-3.61184	-2.77441
C	4.54185	-4.86132	0.711419
H	3.97979	-5.71845	0.326664
H	5.16574	-5.2267	1.53877
H	5.21782	-4.52329	-0.080541
C	1.07712	-5.36319	-0.311838
H	1.55709	-5.71387	0.609511
H	0.806332	-6.24731	-0.902993
H	0.147442	-4.85139	-0.033788
C	-0.232669	4.09968	-3.02776
H	-0.900474	3.66906	-3.77925
H	-0.147322	5.17329	-3.23755
H	-0.704757	3.98362	-2.04552
C	0.598753	-0.652476	-3.90007
H	1.62546	-0.715792	-4.27046
H	-0.051361	-1.21075	-4.58475
H	0.567638	-1.15876	-2.92891
C	-5.78598	-1.73515	-4.4792
H	-4.89765	-1.29584	-4.95077
H	-6.65465	-1.47395	-5.09754
H	-5.67904	-2.82405	-4.50691

## Sheet: 4-PBE0
4-PBE0
E	=	-2382.63	a.u.
Pb	-0.790285	1.28187	0.133476
Sn	-3.28597	-0.146646	-0.528013
P	-1.36841	1.24614	-2.5817
P	-2.24024	-3.2091	-0.152548
P	-4.31224	1.5234	2.00398
N	-2.97842	0.732126	-2.47626
N	-3.56432	-2.22404	-0.665101
N	-4.84092	0.777657	0.539764
N	-5.29689	-0.465417	-1.8417
C	-3.9069	0.626687	-3.57126
H	-4.44918	1.57214	-3.74561
H	-3.42687	0.370983	-4.52929
C	-4.90017	-0.495057	-3.24817
H	-4.4018	-1.45337	-3.4213
H	-5.78107	-0.447312	-3.90878
C	-5.83712	-1.74066	-1.37412
H	-6.66412	-2.08495	-2.01631
H	-6.23583	-1.57526	-0.369524
C	-4.73605	-2.79367	-1.28436
H	-5.14511	-3.63803	-0.706246
H	-4.52076	-3.19406	-2.29043
C	-1.91479	-4.34605	-1.65051
H	-2.09996	-3.66178	-2.49096
C	-2.81475	-5.5685	-1.81431
H	-2.63747	-6.30556	-1.02288
H	-2.60175	-6.06735	-2.76949
H	-3.87954	-5.31929	-1.8014
C	-0.443332	-4.75938	-1.7006
H	0.22366	-3.89182	-1.66413
H	-0.229885	-5.31949	-2.62085
H	-0.178038	-5.40574	-0.855198
C	-3.00586	-4.39943	1.10126
H	-3.7813	-5.00798	0.617036
C	-3.64576	-3.57481	2.21019
H	-2.89912	-2.93487	2.69861
H	-4.08831	-4.22304	2.97765
H	-4.42574	-2.91698	1.817
C	-1.92543	-5.3241	1.65562
H	-1.50206	-5.98131	0.8891
H	-2.33066	-5.96198	2.45182
H	-1.09762	-4.74365	2.08246
C	-6.1417	0.678894	-1.50509
H	-5.69086	1.56016	-1.97254
H	-7.15894	0.55713	-1.91248
C	-6.17441	0.89767	0.007175
H	-6.87808	0.183096	0.468981
H	-6.60612	1.89486	0.181174
C	-5.50489	0.921489	3.35464
H	-5.0416	1.29584	4.28019
C	-6.94867	1.41339	3.31669
H	-7.0186	2.50586	3.33633
H	-7.50171	1.03544	4.18762
H	-7.47191	1.06056	2.42235
C	-5.43844	-0.601687	3.38295
H	-5.84357	-1.02332	2.45558
H	-6.01663	-1.00814	4.22272
H	-4.40557	-0.954994	3.47507
C	-4.83987	3.32811	1.82748
H	-5.92614	3.38816	1.67449
C	-4.47765	4.08403	3.10312
H	-5.0209	3.70828	3.97767
H	-4.70864	5.15239	3.00297
H	-3.4041	3.99401	3.31248
C	-4.13833	3.9261	0.6145
H	-3.0495	3.901	0.74686
H	-4.43865	4.97086	0.460378
H	-4.36404	3.36106	-0.295829
C	-1.28434	2.9818	-3.30949
H	-0.231496	3.26873	-3.17412
C	-1.63531	3.09163	-4.79056
H	-0.957281	2.51478	-5.42712
H	-1.57057	4.13919	-5.11151
H	-2.65857	2.7531	-4.98682
C	-2.14952	3.90932	-2.46387
H	-1.85631	3.88252	-1.4093
H	-3.20345	3.61485	-2.51902
H	-2.06255	4.9436	-2.81856
C	-0.499101	0.202563	-3.88254
H	-0.923644	0.485633	-4.85525
C	-0.789315	-1.27388	-3.64877
H	-0.40802	-1.60682	-2.67656
H	-0.305203	-1.88466	-4.42051
H	-1.86415	-1.47941	-3.66172
C	0.996253	0.509225	-3.88289
H	1.20049	1.56032	-4.11841
H	1.51693	-0.106524	-4.62616
H	1.45101	0.290956	-2.90844
Pb	0.798489	-1.27837	-0.163166
Sn	3.29377	0.151304	0.497688
P	1.37715	-1.24217	2.55194
P	2.24734	3.21358	0.122039
P	4.32003	-1.51856	-2.03448
N	2.98663	-0.726556	2.44634
N	3.57192	2.22881	0.633876
N	4.84865	-0.77313	-0.570087
N	5.30496	0.470716	1.81091
C	3.9155	-0.621253	3.54099
H	4.45783	-1.56672	3.71512
H	3.43582	-0.365542	4.4992
C	4.90863	0.500484	3.21749
H	4.41025	1.45877	3.39068
H	5.78973	0.452851	3.87785
C	5.8448	1.74602	1.34302
H	6.67182	2.09062	1.98502
H	6.24338	1.58057	0.338381
C	4.74346	2.79872	1.25327
H	5.1523	3.64324	0.675233
H	4.52801	3.19896	2.25935
C	1.92158	4.34969	1.6206
H	2.10696	3.66503	2.46068
C	2.82117	5.57234	1.78502
H	2.64356	6.30981	0.994044
H	2.6081	6.07056	2.74051
H	3.88605	5.32351	1.77184
C	0.450006	4.76258	1.67094
H	-0.216756	3.89487	1.63407
H	0.236449	5.32218	2.59148
H	0.184512	5.4093	0.825868
C	3.01231	4.40491	-1.13123
H	3.78769	5.01338	-0.646817
C	3.65219	3.58114	-2.24082
H	2.90556	2.94145	-2.7296
H	4.09456	4.22997	-3.00787
H	4.43228	2.92315	-1.84816
C	1.93151	5.32963	-1.68477
H	1.50824	5.98634	-0.917777
H	2.33636	5.96801	-2.48076
H	1.10368	4.74924	-2.11166
C	6.14998	-0.673447	1.4743
H	5.69949	-1.55474	1.94203
H	7.16729	-0.551338	1.88141
C	6.18236	-0.892498	-0.037924
H	6.88561	-0.177724	-0.50005
H	6.61441	-1.88955	-0.211872
C	5.51187	-0.915288	-3.38527
H	5.0484	-1.28935	-4.31084
C	6.95591	-1.40649	-3.34817
H	7.02637	-2.49891	-3.36859
H	7.50844	-1.02768	-4.21906
H	7.4793	-1.05402	-2.45379
C	5.44463	0.607865	-3.41269
H	5.85	1.0292	-2.48529
H	6.0222	1.01507	-4.25252
H	4.41154	0.960703	-3.50411
C	4.84882	-3.32301	-1.85893
H	5.93517	-3.38247	-1.70623
C	4.48672	-4.07857	-3.1348
H	5.0295	-3.7021	-4.00933
H	4.71838	-5.14684	-3.03519
H	3.41306	-3.9891	-3.34383
C	4.14795	-3.92194	-0.646032
H	3.05906	-3.89737	-0.778099
H	4.44887	-4.96662	-0.492477
H	4.37361	-3.35719	0.264487
C	1.29497	-2.97807	3.27944
H	0.242537	-3.26633	3.14375
C	1.64566	-3.08774	4.76059
H	0.966577	-2.51203	5.39705
H	1.58232	-4.13548	5.08126
H	2.66835	-2.74778	4.9573
C	2.16152	-3.90433	2.43383
H	1.8686	-3.87758	1.37918
H	3.21509	-3.60864	2.48937
H	2.07567	-4.93881	2.78821
C	0.507014	-0.199645	3.85308
H	0.931649	-0.482761	4.82572
C	0.796229	1.27708	3.61985
H	0.414976	1.61005	2.64764
H	0.311475	1.88728	4.39164
H	1.87092	1.48334	3.63318
C	-0.988115	-0.507414	3.85314
H	-1.19156	-1.55879	4.08812
H	-1.50933	0.107575	4.59667
H	-1.44292	-0.289017	2.87874

## Sheet: 4-PBE0-T
4-PBE0-T
E	=	-2382.6	a.u.
Pb	-0.719517	0.837389	0.655706
Sn	-2.85288	0.178512	-1.36454
P	-2.15327	3.06793	-2.58609
P	-1.12119	-1.9062	-3.09409
P	-3.19249	-0.3003	1.73125
N	-3.38793	1.8687	-2.48436
N	-2.73248	-1.5111	-2.59146
N	-4.13306	-0.13987	0.321779
N	-5.1445	-0.225342	-2.17944
C	-4.71767	2.04069	-3.01373
H	-5.37658	2.59239	-2.32043
H	-4.72118	2.6163	-3.95107
C	-5.31931	0.673668	-3.31901
H	-4.77691	0.245517	-4.16653
H	-6.38229	0.753775	-3.60102
C	-5.15398	-1.63833	-2.55316
H	-6.0531	-1.88907	-3.14013
H	-5.18068	-2.22249	-1.62812
C	-3.88221	-2.00136	-3.31028
H	-3.86178	-3.09822	-3.41179
H	-3.93817	-1.60559	-4.33922
C	-1.12368	-1.49527	-4.96254
H	-1.79117	-0.622165	-4.99222
C	-1.65522	-2.54468	-5.93397
H	-0.998084	-3.42127	-5.97677
H	-1.7019	-2.12952	-6.95016
H	-2.65844	-2.89581	-5.67395
C	0.266749	-1.02875	-5.38996
H	0.633357	-0.228044	-4.74307
H	0.254614	-0.658134	-6.42399
H	0.997038	-1.84611	-5.34262
C	-1.1129	-3.79964	-3.13015
H	-1.77132	-4.15683	-3.93242
C	-1.61439	-4.35831	-1.80591
H	-0.964966	-4.04274	-0.979922
H	-1.61933	-5.45618	-1.8272
H	-2.6255	-4.00899	-1.5764
C	0.312213	-4.26963	-3.41529
H	0.681592	-3.91752	-4.38502
H	0.3684	-5.36618	-3.41768
H	0.999428	-3.89768	-2.64442
C	-6.06342	0.080702	-1.08505
H	-6.12571	1.17006	-1.00581
H	-7.07487	-0.302236	-1.29851
C	-5.53301	-0.46452	0.238541
H	-5.72331	-1.54981	0.299304
H	-6.12234	-0.006995	1.04935
C	-3.33574	-2.0791	2.35061
H	-2.47393	-2.19754	3.02353
C	-4.61311	-2.42436	3.11175
H	-4.73553	-1.83168	4.02357
H	-4.5957	-3.48122	3.40883
H	-5.50388	-2.27413	2.49211
C	-3.13475	-3.0056	1.15704
H	-3.98901	-2.95994	0.472821
H	-3.01879	-4.04439	1.48951
H	-2.24399	-2.73689	0.581572
C	-4.01376	0.699212	3.08935
H	-5.01222	0.281772	3.27793
C	-3.16661	0.589241	4.35519
H	-3.12438	-0.43493	4.74174
H	-3.56937	1.23054	5.14921
H	-2.13601	0.907085	4.15621
C	-4.15801	2.14478	2.63083
H	-3.1754	2.59343	2.43798
H	-4.65855	2.74668	3.39948
H	-4.73328	2.21383	1.7025
C	-2.84211	4.61341	-1.71877
H	-1.96949	5.28168	-1.65872
C	-3.97998	5.37398	-2.39269
H	-3.71765	5.71469	-3.39972
H	-4.24268	6.26472	-1.80551
H	-4.8831	4.76016	-2.47202
C	-3.21619	4.20554	-0.297382
H	-2.37824	3.71439	0.212479
H	-4.04852	3.49216	-0.304499
H	-3.51691	5.07606	0.299784
C	-2.20637	3.60421	-4.39564
H	-3.2064	3.98812	-4.63938
C	-1.91901	2.39861	-5.28331
H	-0.925831	1.98391	-5.07328
H	-1.9492	2.67715	-6.3447
H	-2.64841	1.59949	-5.11476
C	-1.18996	4.72002	-4.62336
H	-1.40987	5.60971	-4.02248
H	-1.17667	5.02642	-5.67727
H	-0.178892	4.3843	-4.36341
Pb	0.684778	-2.09274	0.709921
Sn	2.909	-0.391657	1.58546
P	1.06786	0.858899	3.91158
P	2.1564	1.77672	-0.715633
P	3.27996	-3.50416	1.12875
N	2.69665	0.502713	3.46641
N	3.43947	1.11983	0.232901
N	4.16879	-2.10998	1.54159
N	5.14953	0.300107	2.21338
C	3.85749	0.948776	4.20025
H	4.22671	0.176091	4.89696
H	3.64597	1.83088	4.8201
C	4.96716	1.34005	3.22579
H	4.6626	2.25369	2.70846
H	5.9127	1.54674	3.75331
C	5.7325	0.79063	0.96518
H	6.69069	1.30373	1.14796
H	5.93262	-0.083507	0.337758
C	4.75796	1.70182	0.224399
H	5.15109	1.82706	-0.797406
H	4.77456	2.70827	0.678536
C	2.33159	3.65743	-0.489546
H	2.65588	3.73055	0.557431
C	3.3598	4.36962	-1.36465
H	3.06609	4.3594	-2.41978
H	3.4419	5.42269	-1.06378
H	4.3573	3.92678	-1.29389
C	0.965531	4.33312	-0.603549
H	0.237357	3.88984	0.084416
H	1.04503	5.40424	-0.374441
H	0.545354	4.23189	-1.60996
C	2.68823	1.49202	-2.49946
H	3.64218	2.00623	-2.68188
C	2.87928	-0.006761	-2.6989
H	1.94231	-0.548438	-2.51364
H	3.19791	-0.223815	-3.72684
H	3.63256	-0.401032	-2.01046
C	1.62329	2.0478	-3.43819
H	1.53505	3.13671	-3.37043
H	1.85853	1.79983	-4.48142
H	0.637517	1.63076	-3.19851
C	5.84803	-0.872653	2.73647
H	5.45627	-1.06433	3.73995
H	6.92961	-0.680451	2.82525
C	5.57044	-2.09926	1.86897
H	6.21059	-2.07671	0.970117
H	5.88249	-2.98672	2.44092
C	4.08294	-4.30666	-0.379274
H	3.36022	-5.07861	-0.681689
C	5.437	-4.97077	-0.147236
H	5.39184	-5.76097	0.609268
H	5.79606	-5.42891	-1.07825
H	6.19116	-4.24296	0.169806
C	4.15107	-3.2605	-1.48687
H	4.82419	-2.4418	-1.20708
H	4.5225	-3.70494	-2.41839
H	3.16752	-2.82055	-1.68479
C	3.57553	-4.75688	2.49741
H	4.65063	-4.97943	2.54475
C	2.81049	-6.03981	2.1841
H	3.1571	-6.5159	1.26022
H	2.92747	-6.76752	2.99672
H	1.73872	-5.83288	2.0731
C	3.13545	-4.15037	3.82407
H	2.06896	-3.89632	3.80058
H	3.29935	-4.85754	4.64679
H	3.68472	-3.22931	4.04432
C	0.778272	0.026306	5.58772
H	-0.283743	0.227179	5.79526
C	1.60483	0.514778	6.77174
H	1.48197	1.5878	6.95421
H	1.30633	-0.009453	7.68985
H	2.67119	0.317887	6.61827
C	0.943432	-1.47538	5.37606
H	0.32042	-1.83358	4.54745
H	1.98289	-1.71218	5.12335
H	0.675117	-2.03528	6.28115
C	1.11634	2.68551	4.3845
H	1.83675	2.84373	5.19877
C	1.56066	3.48989	3.16885
H	0.859936	3.34658	2.3368
H	1.59935	4.56284	3.39709
H	2.5475	3.17288	2.81764
C	-0.261291	3.13617	4.86164
H	-0.59882	2.58389	5.74584
H	-0.250865	4.20268	5.12049
H	-1.01003	2.99589	4.07221

## Sheet: 4-B3LYP
4-B3LYP
E	=	-2385.58	a.u.
Pb	-1.02479	0.494154	1.56631
Pb	0.930601	1.45885	-0.689065
Sn	-3.19287	-0.132835	-0.473513
Sn	3.11971	-0.337193	0.401344
P	-1.09166	0.093571	-3.04948
C	-1.19563	1.50589	-4.3358
H	-1.93346	1.23178	-5.10181
C	-1.66822	2.80031	-3.65932
H	-2.60736	2.65267	-3.11634
H	-1.8234	3.5921	-4.40446
H	-0.920641	3.16047	-2.94197
C	0.158159	1.72222	-5.03097
H	0.947688	1.93191	-4.29909
H	0.102814	2.58108	-5.71325
H	0.468959	0.853844	-5.62051
P	-3.04613	2.72052	1.02481
P	-3.62045	-3.03593	1.07398
P	3.63032	-1.46522	-2.67246
P	0.964905	-2.1169	2.21816
P	2.94016	2.79651	1.1963
N	-2.7348	-0.15412	-2.54583
N	-4.07962	1.75664	0.043649
N	-4.35349	-1.81996	0.063108
N	-5.41899	0.072124	-1.68911
N	4.35858	-1.15892	-1.12105
N	2.63509	-1.81067	1.85511
N	3.92166	1.39461	1.38233
N	5.31526	-0.983898	1.50362
C	-5.78273	-1.87265	-0.219715
H	-6.37789	-1.36671	0.560445
H	-6.15345	-2.90705	-0.252025
C	-6.07609	-1.24212	-1.5817
H	-5.66338	-1.88837	-2.3602
H	-7.16104	-1.15477	-1.75948
C	-4.83852	-3.1228	2.55548
H	-5.84932	-3.26628	2.14765
C	-4.54196	-4.2891	3.50959
H	-4.73356	-5.26319	3.04931
H	-5.1781	-4.2207	4.40255
H	-3.49873	-4.27334	3.85044
C	-4.80214	-1.78773	3.31166
H	-3.81812	-1.62045	3.76707
H	-5.54917	-1.77731	4.11703
H	-5.00253	-0.940658	2.64906
C	-3.8134	-0.342354	-3.51466
H	-4.05351	-1.40958	-3.65093
H	-3.53826	0.030876	-4.50805
C	-5.07117	0.415956	-3.07779
H	-4.86408	1.4889	-3.11944
H	-5.91547	0.210404	-3.7577
C	-5.27647	2.28823	-0.58827
H	-5.04244	2.91383	-1.46758
H	-5.86017	2.92803	0.091608
C	-6.18595	1.12851	-1.00702
H	-6.62333	0.688821	-0.106101
H	-7.01511	1.48554	-1.64053
C	6.04097	-1.82268	0.532238
H	5.65774	-2.84318	0.611759
H	7.11835	-1.84995	0.766367
C	5.78966	-1.32175	-0.89097
H	6.34375	-0.381292	-1.05557
H	6.23285	-2.05445	-1.57723
C	4.26548	-3.2009	-3.17133
H	5.36337	-3.2014	-3.18569
C	3.76736	-3.54964	-4.58413
H	2.6724	-3.49964	-4.63821
H	4.06454	-4.57153	-4.85538
H	4.17009	-2.87713	-5.34893
C	3.80004	-4.25833	-2.1628
H	4.11066	-4.01056	-1.14254
H	4.21448	-5.2435	-2.41645
H	2.70778	-4.34835	-2.16344
C	4.5595	-0.392353	-3.97369
H	3.98001	-0.593947	-4.88745
C	4.37302	1.09122	-3.63
H	4.94164	1.35466	-2.73136
H	3.32265	1.33668	-3.43757
H	4.72987	1.73041	-4.44886
C	6.03562	-0.691674	-4.28043
H	6.68073	-0.460684	-3.42597
H	6.37942	-0.071346	-5.1203
H	6.20859	-1.73624	-4.55911
C	6.03931	0.265254	1.79743
H	6.51499	0.594137	0.869232
H	6.83639	0.09347	2.53999
C	5.07823	1.36413	2.2637
H	4.79392	1.18928	3.31577
H	5.63742	2.31233	2.25769
C	4.02816	4.17406	0.412454
H	4.51101	4.72138	1.23464
C	4.93376	-1.7287	2.71631
H	4.67153	-1.00285	3.49123
H	5.77971	-2.32957	3.09084
C	3.71244	-2.60909	2.436
H	4.00627	-3.44544	1.7805
H	3.41405	-3.06609	3.38743
C	-4.04835	-4.70206	0.204231
H	-5.08067	-4.98421	0.459197
C	-3.09863	-5.80441	0.709739
H	-2.06626	-5.58882	0.40975
H	-3.3742	-6.77664	0.278679
H	-3.10685	-5.91162	1.79811
C	-3.92637	-4.59433	-1.32165
H	-4.65368	-3.90247	-1.75361
H	-4.07838	-5.57833	-1.78596
H	-2.92855	-4.24347	-1.61045
C	-0.580115	-1.37595	-4.16508
H	0.45817	-1.12063	-4.42064
C	-1.35498	-1.6055	-5.47241
H	-2.37016	-1.96867	-5.2808
H	-0.847901	-2.37099	-6.07598
H	-1.43001	-0.70359	-6.08933
C	-0.537674	-2.65582	-3.32155
H	0.156144	-2.55024	-2.48299
H	-0.20275	-3.50782	-3.92868
H	-1.52902	-2.89968	-2.92144
C	-2.69094	4.32535	0.0329
H	-2.60641	3.93039	-0.988178
C	-3.78164	5.40833	0.041585
H	-4.7601	5.02277	-0.259208
H	-3.51497	6.21237	-0.65796
H	-3.89127	5.8677	1.03059
C	-1.32587	4.9228	0.412661
H	-1.33092	5.33632	1.42816
H	-1.06152	5.74045	-0.271179
H	-0.531434	4.17084	0.362832
C	-4.11162	3.3232	2.48828
H	-4.89942	3.97972	2.09592
C	-4.77736	2.12736	3.18106
H	-5.40393	1.55739	2.48903
H	-5.40661	2.47147	4.01253
H	-4.02792	1.43915	3.58974
C	-3.25831	4.12474	3.48459
H	-2.42134	3.52228	3.85884
H	-3.86347	4.42457	4.35026
H	-2.84336	5.03717	3.04424
C	3.14227	5.15215	-0.38055
H	2.68207	4.64561	-1.23725
H	3.74283	5.98651	-0.767038
H	2.33318	5.57689	0.222219
C	5.11573	3.59497	-0.499289
H	5.82114	2.95966	0.043247
H	5.68419	4.40853	-0.969553
H	4.67463	2.99193	-1.29948
C	2.73896	3.50869	2.9575
H	3.76024	3.64614	3.34309
C	2.03695	4.87503	2.97049
H	2.61164	5.64755	2.45077
H	1.897	5.21355	4.00558
H	1.04435	4.8196	2.507
C	2.00427	2.51277	3.8609
H	0.968128	2.36977	3.53111
H	1.97724	2.88218	4.89471
H	2.48439	1.53139	3.86257
C	0.54332	-3.89211	1.65415
H	-0.513258	-3.98406	1.94053
C	1.32306	-5.0568	2.28268
H	2.37451	-5.05124	1.9763
H	0.895308	-6.01374	1.95294
H	1.29084	-5.04931	3.37763
C	0.607027	-3.94213	0.124316
H	-0.084165	-3.21916	-0.317852
H	0.335519	-4.93975	-0.246898
H	1.61426	-3.71249	-0.239565
C	0.900103	-2.3333	4.11559
H	1.58691	-3.14073	4.40139
C	-0.514886	-2.73894	4.56138
H	-1.26498	-2.01938	4.21255
H	-0.569896	-2.77484	5.65753
H	-0.801184	-3.72583	4.18434
C	1.34941	-1.05041	4.82531
H	2.36436	-0.761508	4.53491
H	1.33365	-1.18811	5.91487
H	0.683971	-0.213214	4.58485

## Sheet: 4-B3PW91
4-B3PW91
E	=	-2385	a.u.
Pb	-0.803201	1.27074	0.185281
Sn	-3.27783	-0.157475	-0.521104
P	-1.3752	1.29255	-2.5217
P	-2.17213	-3.18915	-0.192758
P	-4.30755	1.44723	2.02674
N	-3.00224	0.831565	-2.42322
N	-3.49058	-2.22669	-0.751482
N	-4.85221	0.666846	0.586493
N	-5.27377	-0.481622	-1.8444
C	-3.91157	0.703689	-3.53562
H	-4.48967	1.62875	-3.69881
H	-3.40739	0.488286	-4.49024
C	-4.86594	-0.463628	-3.24959
H	-4.33256	-1.39928	-3.43891
H	-5.74233	-0.431862	-3.91694
C	-5.78685	-1.78239	-1.41238
H	-6.61031	-2.12441	-2.05999
H	-6.18172	-1.65377	-0.401378
C	-4.66111	-2.81457	-1.35912
H	-5.04176	-3.67514	-0.786797
H	-4.45204	-3.19519	-2.374
C	-1.82804	-4.36866	-1.65108
H	-2.00675	-3.71302	-2.51458
C	-2.72578	-5.5984	-1.78261
H	-2.55877	-6.3059	-0.962763
H	-2.50228	-6.13109	-2.71701
H	-3.78991	-5.34704	-1.79129
C	-0.352164	-4.77482	-1.66664
H	0.305928	-3.8999	-1.665
H	-0.123409	-5.37666	-2.55642
H	-0.091815	-5.3765	-0.787528
C	-2.95535	-4.33151	1.09325
H	-3.73173	-4.95157	0.625986
C	-3.59748	-3.44961	2.1591
H	-2.84852	-2.79315	2.62046
H	-4.05326	-4.05487	2.95347
H	-4.36639	-2.80285	1.72791
C	-1.88465	-5.24131	1.69253
H	-1.46076	-5.92953	0.954172
H	-2.29771	-5.84547	2.51086
H	-1.05686	-4.6487	2.09965
C	-6.14117	0.637698	-1.47501
H	-5.70239	1.54044	-1.91037
H	-7.15432	0.512864	-1.89107
C	-6.1832	0.80505	0.045909
H	-6.88697	0.074146	0.48064
H	-6.61676	1.79483	0.2501
C	-5.52191	0.911199	3.3849
H	-5.0609	1.30437	4.30361
C	-6.95723	1.42887	3.31561
H	-7.00528	2.52236	3.2913
H	-7.52499	1.09614	4.19563
H	-7.47865	1.05051	2.43095
C	-5.48292	-0.613845	3.4546
H	-5.88693	-1.05089	2.53447
H	-6.07487	-0.988235	4.29981
H	-4.45695	-0.981079	3.56385
C	-4.79439	3.25597	1.77948
H	-5.87924	3.33611	1.62733
C	-4.40808	4.05584	3.02296
H	-4.95707	3.72784	3.9131
H	-4.61336	5.12492	2.88137
H	-3.33629	3.94727	3.23224
C	-4.08228	3.78095	0.536612
H	-2.99442	3.74043	0.667622
H	-4.36278	4.82202	0.328905
H	-4.31769	3.17356	-0.343469
C	-1.21911	3.0145	-3.26029
H	-0.135092	3.19695	-3.25774
C	-1.74135	3.15961	-4.68851
H	-1.25355	2.47406	-5.38835
H	-1.56112	4.17976	-5.05117
H	-2.82079	2.98231	-4.73343
C	-1.88488	4.01755	-2.32256
H	-1.44437	3.98291	-1.32092
H	-2.95254	3.79735	-2.21998
H	-1.77855	5.03819	-2.71032
C	-0.527111	0.208966	-3.80512
H	-0.911268	0.503865	-4.79078
C	-0.895305	-1.2514	-3.56569
H	-0.589299	-1.57922	-2.56624
H	-0.393406	-1.89806	-4.29548
H	-1.97454	-1.4128	-3.63628
C	0.982412	0.446993	-3.77051
H	1.23948	1.47694	-4.04178
H	1.49743	-0.221463	-4.47041
H	1.40186	0.253139	-2.77584
Pb	0.811538	-1.2683	-0.215659
Sn	3.28514	0.162075	0.490676
P	1.3826	-1.28732	2.49193
P	2.17962	3.1937	0.158945
P	4.31604	-1.44378	-2.05613
N	3.00949	-0.825875	2.39327
N	3.49737	2.23146	0.71994
N	4.86003	-0.662466	-0.616143
N	5.28092	0.487313	1.81436
C	3.91871	-0.697787	3.50574
H	4.49673	-1.62286	3.66919
H	3.41443	-0.482096	4.46025
C	4.87308	0.469494	3.21954
H	4.3397	1.40515	3.40881
H	5.74949	0.437841	3.88688
C	5.79354	1.78817	1.38206
H	6.61669	2.13075	2.02976
H	6.18869	1.65943	0.371189
C	4.66736	2.81982	1.3282
H	5.04796	3.68051	0.756055
H	4.45759	3.20039	2.34295
C	1.83339	4.37364	1.61647
H	2.01072	3.71808	2.48032
C	2.73108	5.60331	1.74911
H	2.56534	6.31065	0.928857
H	2.50621	6.13622	2.68305
H	3.79517	5.35189	1.75946
C	0.357613	4.78016	1.62984
H	-0.300686	3.90539	1.62703
H	0.127641	5.38185	2.5194
H	0.098784	5.38216	0.750488
C	2.96505	4.33586	-1.12591
H	3.7405	4.95609	-0.657346
C	3.60923	3.45401	-2.19055
H	2.86116	2.79752	-2.65331
H	4.06642	4.0593	-2.98408
H	4.37738	2.80727	-1.75799
C	1.89539	5.24552	-1.72724
H	1.46947	5.93319	-0.989553
H	2.31015	5.85025	-2.54429
H	1.06884	4.65275	-2.13664
C	6.14881	-0.631775	1.44542
H	5.71036	-1.53455	1.88105
H	7.16186	-0.506372	1.86155
C	6.19106	-0.799692	-0.075423
H	6.89446	-0.068577	-0.510392
H	6.62517	-1.78933	-0.279172
C	5.53033	-0.90773	-3.41437
H	5.06962	-1.30156	-4.33295
C	6.96589	-1.42468	-3.34469
H	7.01448	-2.51813	-3.31992
H	7.53358	-1.09204	-4.2248
H	7.48704	-1.0457	-2.46015
C	5.49061	0.617266	-3.4848
H	5.89436	1.05496	-2.56488
H	6.08242	0.991528	-4.33017
H	4.46447	0.983966	-3.59428
C	4.80395	-3.25213	-1.80804
H	5.8888	-3.3315	-1.65552
C	4.41854	-4.0527	-3.05135
H	4.96764	-3.72472	-3.94143
H	4.62439	-5.12161	-2.9093
H	3.34676	-3.94482	-3.26103
C	4.0918	-3.77716	-0.565216
H	3.00397	-3.73792	-0.696837
H	4.37334	-4.8178	-0.356745
H	4.32605	-3.16899	0.314629
C	1.22726	-3.00929	3.23083
H	0.143584	-3.19369	3.22482
C	1.74504	-3.1533	4.66077
H	1.25219	-2.46998	5.35924
H	1.56721	-4.1743	5.02221
H	2.82368	-2.97211	4.70974
C	1.89773	-4.01131	2.29537
H	1.46094	-3.97686	1.29209
H	2.96551	-3.78984	2.19678
H	1.79113	-5.03217	2.68243
C	0.534919	-0.204054	3.77587
H	0.921285	-0.498242	4.76088
C	0.90058	1.25683	3.53598
H	0.586704	1.58625	2.53953
H	0.403846	1.90197	4.27065
H	1.98026	1.41865	3.59865
C	-0.974304	-0.444297	3.74383
H	-1.22948	-1.47421	4.01704
H	-1.48931	0.224479	4.44344
H	-1.39533	-0.252405	2.74943

## Sheet: 4-TPSS
4-TPSS
E	=	-2385.96	a.u.
Pb	-0.783935	1.29842	0.203457
Sn	-3.28193	-0.154934	-0.508975
P	-1.37632	1.33362	-2.53106
P	-2.18223	-3.22766	-0.150851
P	-4.32772	1.49871	2.03419
N	-3.01267	0.84753	-2.42628
N	-3.50022	-2.24569	-0.729368
N	-4.87418	0.685831	0.592049
N	-5.27985	-0.492579	-1.83954
C	-3.92637	0.702128	-3.55306
H	-4.52275	1.61841	-3.71446
H	-3.41258	0.493037	-4.50662
C	-4.86444	-0.488195	-3.25942
H	-4.31063	-1.41913	-3.42708
H	-5.74297	-0.479429	-3.92863
C	-5.80866	-1.80319	-1.40201
H	-6.63396	-2.13908	-2.05456
H	-6.20055	-1.66543	-0.388263
C	-4.67729	-2.8429	-1.3508
H	-5.05579	-3.70702	-0.777794
H	-4.46075	-3.21709	-2.36936
C	-1.82704	-4.4116	-1.63382
H	-1.9993	-3.74791	-2.49597
C	-2.73176	-5.6479	-1.78011
H	-2.56774	-6.3619	-0.961173
H	-2.50063	-6.1733	-2.72037
H	-3.79831	-5.3926	-1.7935
C	-0.343022	-4.82935	-1.64339
H	0.321152	-3.95522	-1.62392
H	-0.112727	-5.42025	-2.54396
H	-0.096536	-5.44949	-0.769275
C	-3.01329	-4.40514	1.10675
H	-3.7646	-5.02665	0.595944
C	-3.71448	-3.54734	2.17024
H	-2.99051	-2.89663	2.68243
H	-4.19914	-4.18107	2.92886
H	-4.47244	-2.89657	1.71854
C	-1.95294	-5.32277	1.73963
H	-1.47198	-5.97539	0.99905
H	-2.40517	-5.96653	2.50975
H	-1.16337	-4.72766	2.21985
C	-6.16514	0.638901	-1.48457
H	-5.71733	1.53965	-1.92088
H	-7.17465	0.503604	-1.91236
C	-6.21985	0.809165	0.045383
H	-6.91527	0.066087	0.479859
H	-6.66127	1.79825	0.248889
C	-5.54757	0.956754	3.41501
H	-5.09378	1.37093	4.33148
C	-7.00115	1.45331	3.3346
H	-7.06464	2.54867	3.29472
H	-7.56556	1.12172	4.22108
H	-7.51341	1.05195	2.45091
C	-5.48747	-0.577493	3.50498
H	-5.88387	-1.03084	2.58609
H	-6.07995	-0.947292	4.35591
H	-4.45386	-0.928771	3.62394
C	-4.8625	3.3127	1.77028
H	-5.95132	3.36562	1.61248
C	-4.49863	4.13785	3.01748
H	-5.04655	3.80071	3.90854
H	-4.73144	5.20276	2.86384
H	-3.42257	4.05682	3.23191
C	-4.15151	3.84883	0.518234
H	-3.06138	3.84363	0.660242
H	-4.46487	4.88118	0.297394
H	-4.36532	3.2208	-0.357101
C	-1.24113	3.07105	-3.29025
H	-0.154301	3.22863	-3.384
C	-1.88897	3.22487	-4.67754
H	-1.51503	2.4907	-5.40291
H	-1.67649	4.22679	-5.08021
H	-2.97927	3.11852	-4.61208
C	-1.80767	4.10094	-2.30009
H	-1.28357	4.05941	-1.33635
H	-2.8707	3.90369	-2.11101
H	-1.7101	5.11916	-2.70534
C	-0.504199	0.256447	-3.83651
H	-0.854702	0.577286	-4.82982
C	-0.902513	-1.21212	-3.62406
H	-0.71965	-1.52418	-2.58544
H	-0.315754	-1.86856	-4.28301
H	-1.96837	-1.37423	-3.82436
C	1.01838	0.469032	-3.75383
H	1.29633	1.50995	-3.96847
H	1.53848	-0.175774	-4.4767
H	1.40779	0.220683	-2.756
Pb	0.791999	-1.29528	-0.232777
Sn	3.28937	0.159636	0.478834
P	1.38442	-1.32832	2.50209
P	2.19008	3.23239	0.11825
P	4.33458	-1.49534	-2.06381
N	3.02061	-0.841894	2.39667
N	3.50752	2.25049	0.698286
N	4.8814	-0.681617	-0.622285
N	5.2877	0.497781	1.80886
C	3.93479	-0.696683	3.52304
H	4.53104	-1.61311	3.68419
H	3.42145	-0.487428	4.47681
C	4.87296	0.49346	3.22894
H	4.3194	1.42448	3.39691
H	5.75182	0.484544	3.89771
C	5.81606	1.80846	1.37101
H	6.64143	2.14467	2.02332
H	6.20775	1.67068	0.357186
C	4.68442	2.84787	1.31991
H	5.06276	3.71215	0.747065
H	4.46771	3.22186	2.3385
C	1.83353	4.4168	1.60054
H	2.00427	3.7531	2.46298
C	2.7387	5.65265	1.74789
H	2.57615	6.3666	0.92862
H	2.50653	6.17832	2.68775
H	3.80511	5.39685	1.7628
C	0.349773	4.83548	1.60813
H	-0.314951	3.96179	1.58668
H	0.118393	5.42559	2.50893
H	0.105172	5.45674	0.734289
C	3.0228	4.4095	-1.13866
H	3.77359	5.03094	-0.62699
C	3.72518	3.55144	-2.20115
H	3.00175	2.90073	-2.71409
H	4.21082	4.18499	-2.9593
H	4.48253	2.90066	-1.74846
C	1.96355	5.32732	-1.77306
H	1.48156	5.97995	-1.03317
H	2.41708	5.97108	-2.54242
H	1.17465	4.73239	-2.25458
C	6.17316	-0.633542	1.45378
H	5.72577	-1.53431	1.89049
H	7.18279	-0.497852	1.88117
C	6.22734	-0.804194	-0.07614
H	6.92226	-0.060922	-0.511093
H	6.66913	-1.79314	-0.279552
C	5.55378	-0.953908	-3.44544
H	5.0997	-1.36874	-4.36148
C	7.00749	-1.45011	-3.3653
H	7.07124	-2.54543	-3.32482
H	7.57149	-1.1189	-4.25218
H	7.51999	-1.04811	-2.48204
C	5.49334	0.580261	-3.53632
H	5.89014	1.03425	-2.61792
H	6.08531	0.949649	-4.38779
H	4.45961	0.931283	-3.65496
C	4.86988	-3.30908	-1.79926
H	5.95876	-3.36167	-1.64176
C	4.50584	-4.13487	-3.04599
H	5.05337	-3.798	-3.93738
H	4.73897	-5.19966	-2.89195
H	3.42968	-4.05423	-3.26008
C	4.15938	-3.84486	-0.546795
H	3.06923	-3.84035	-0.688667
H	4.47334	-4.87691	-0.325379
H	4.37297	-3.21619	0.328123
C	1.24997	-3.0656	3.2619
H	0.163152	-3.22473	3.35314
C	1.89468	-3.21819	4.65079
H	1.51687	-2.48531	5.37545
H	1.68378	-4.22082	5.05253
H	2.98488	-3.10897	4.5883
C	1.82032	-4.095	2.27341
H	1.2989	-4.05409	1.30819
H	2.88365	-3.89665	2.08722
H	1.72267	-5.11327	2.67849
C	0.512535	-0.25078	3.8074
H	0.863473	-0.571238	4.80067
C	0.91055	1.21781	3.59451
H	0.726725	1.52988	2.55608
H	0.324329	1.87419	4.254
H	1.97658	1.37998	3.79386
C	-1.01003	-0.463698	3.72537
H	-1.28764	-1.50471	3.94005
H	-1.52997	0.180914	4.44853
H	-1.39997	-0.215315	2.72775

## Sheet: CO
CO
E	=	-113.18	a.u.
C	1.42141	-0.838041	0
O	2.55651	-0.838041	0

## Sheet: 4-CO
4-CO
E	=	-2495.82	a.u.
Pb	-0.547748	2.05319	0.669704
Sn	-3.38049	1.16541	0.646006
P	-1.7929	2.3699	-1.78782
P	-2.84559	-2.0404	0.678204
P	-3.50199	2.83506	3.3845
N	-3.38741	2.06431	-1.31153
N	-4.064	-0.819129	0.573838
N	-4.45232	2.3135	2.04236
N	-5.67557	1.2688	-0.155083
C	-4.55001	2.18985	-2.15075
H	-4.93645	3.22359	-2.17577
H	-4.36114	1.91137	-3.19993
C	-5.62565	1.23984	-1.61507
H	-5.3572	0.220772	-1.90852
H	-6.61157	1.46999	-2.05071
C	-6.31298	0.085703	0.419379
H	-7.31439	-0.079184	-0.010754
H	-6.43215	0.268146	1.49089
C	-5.42871	-1.14424	0.238046
H	-5.83946	-1.93693	0.884387
H	-5.52401	-1.51947	-0.795529
C	-3.09682	-3.06161	-0.914667
H	-3.36753	-2.27764	-1.6367
C	-4.19842	-4.11869	-0.91059
H	-3.95242	-4.95019	-0.240437
H	-4.31577	-4.54329	-1.91682
H	-5.17025	-3.7228	-0.602663
C	-1.77416	-3.67741	-1.36885
H	-0.979018	-2.92889	-1.42924
H	-1.88039	-4.14578	-2.35624
H	-1.43168	-4.45249	-0.672829
C	-3.48273	-3.21935	2.012
H	-4.43663	-3.66167	1.69571
C	-3.70879	-2.4249	3.29111
H	-2.77661	-1.95013	3.62298
H	-4.06193	-3.07624	4.10108
H	-4.44093	-1.62671	3.14011
C	-2.46576	-4.33699	2.22835
H	-2.34418	-4.96951	1.34294
H	-2.77183	-4.98594	3.05916
H	-1.47877	-3.92429	2.47244
C	-6.20001	2.52427	0.377581
H	-5.72328	3.3361	-0.180808
H	-7.28973	2.59808	0.226888
C	-5.83411	2.67464	1.85261
H	-6.5186	2.06478	2.46771
H	-6.03323	3.72012	2.13332
C	-4.45635	2.28825	4.93617
H	-3.7339	2.46177	5.74846
C	-5.74678	3.02199	5.28977
H	-5.59314	4.0978	5.42239
H	-6.15846	2.63313	6.23135
H	-6.51334	2.88674	4.52018
C	-4.68612	0.784134	4.83151
H	-5.36631	0.55199	4.00362
H	-5.12616	0.38614	5.75492
H	-3.75116	0.247539	4.64017
C	-3.74763	4.7054	3.44559
H	-4.81323	4.94464	3.56319
C	-2.97826	5.26502	4.63957
H	-3.36161	4.8889	5.59492
H	-3.03953	6.36059	4.66563
H	-1.91726	4.99167	4.57572
C	-3.24852	5.30644	2.13813
H	-2.18316	5.08599	1.99491
H	-3.37288	6.39725	2.132
H	-3.78357	4.89084	1.27841
C	-1.64295	4.14163	-2.41039
H	-0.558855	4.31784	-2.4535
C	-2.24037	4.40051	-3.79039
H	-1.74977	3.81674	-4.57549
H	-2.12741	5.46026	-4.05271
H	-3.31137	4.17054	-3.81464
C	-2.23684	5.07355	-1.36042
H	-1.77821	4.91675	-0.379515
H	-3.31346	4.90277	-1.25048
H	-2.08275	6.12104	-1.6468
C	-1.41989	1.33367	-3.30465
H	-2.03476	1.71831	-4.12954
C	-1.82453	-0.108578	-3.0288
H	-1.32387	-0.494201	-2.13284
H	-1.55451	-0.755967	-3.87179
H	-2.90214	-0.191763	-2.85681
C	0.055384	1.48511	-3.66619
H	0.306696	2.5194	-3.92933
H	0.310804	0.851576	-4.52411
H	0.699714	1.18562	-2.83137
Pb	0.529033	-0.749044	0.156394
Sn	3.2923	0.273617	0.614469
P	1.28077	-0.696371	2.85932
P	2.58123	3.39924	-0.152254
P	4.23536	-1.77101	-1.72541
N	2.93683	-0.403796	2.63799
N	3.73701	2.33725	0.575101
N	4.77893	-0.869827	-0.357366
N	5.33646	0.553145	1.89226
C	3.89512	-0.277146	3.70766
H	4.37682	-1.24046	3.94738
H	3.45168	0.081108	4.64891
C	4.95105	0.747674	3.28739
H	4.51177	1.74659	3.36657
H	5.83086	0.708406	3.9502
C	5.9789	1.72527	1.3047
H	6.83659	2.0581	1.91193
H	6.35654	1.42949	0.322267
C	4.97426	2.85535	1.10894
H	5.44983	3.58264	0.432087
H	4.81898	3.38854	2.06318
C	2.47259	4.85703	1.07794
H	2.52539	4.33589	2.04541
C	3.57878	5.9085	1.02355
H	3.53585	6.48229	0.090543
H	3.45369	6.62586	1.84576
H	4.58269	5.48454	1.10598
C	1.10779	5.54137	0.991222
H	0.291433	4.82466	1.12683
H	1.01544	6.31522	1.76489
H	0.960849	6.0307	0.020762
C	3.51701	4.16786	-1.60725
H	4.37659	4.74352	-1.23886
C	4.02069	3.03666	-2.49226
H	3.18465	2.42077	-2.84963
H	4.55128	3.42754	-3.37025
H	4.69655	2.37524	-1.94409
C	2.59161	5.10058	-2.38236
H	2.25242	5.95104	-1.78174
H	3.09755	5.50214	-3.26992
H	1.70036	4.55964	-2.72566
C	6.09122	-0.678199	1.67636
H	5.57875	-1.47471	2.22436
H	7.11584	-0.592668	2.07445
C	6.10091	-1.04096	0.195304
H	6.8552	-0.431958	-0.332264
H	6.45272	-2.08018	0.11894
C	5.52457	-1.5046	-3.09527
H	5.04713	-1.97878	-3.9663
C	6.90953	-2.12344	-2.92556
H	6.86847	-3.20228	-2.74448
H	7.50547	-1.96785	-3.83529
H	7.45869	-1.66495	-2.09732
C	5.62145	-0.009305	-3.37453
H	6.0486	0.518042	-2.51375
H	6.26123	0.188794	-4.2441
H	4.63604	0.427453	-3.56763
C	4.5736	-3.57245	-1.26717
H	5.63855	-3.70813	-1.03358
C	4.20869	-4.47791	-2.44123
H	4.83002	-4.28635	-3.32324
H	4.33699	-5.53377	-2.16995
H	3.16206	-4.33521	-2.73432
C	3.75481	-3.91296	-0.029615
H	2.68298	-3.78631	-0.226601
H	3.92237	-4.95175	0.283729
H	4.00813	-3.2531	0.80617
C	1.01398	-2.38777	3.65278
H	-0.077784	-2.51669	3.62321
C	1.48749	-2.51878	5.09781
H	0.964326	-1.84052	5.77866
H	1.30822	-3.54065	5.4559
H	2.56291	-2.32769	5.18406
C	1.65	-3.45535	2.77254
H	1.28874	-3.39593	1.74049
H	2.73814	-3.33587	2.74688
H	1.42355	-4.45678	3.15869
C	0.701593	0.455687	4.2307
H	1.26166	0.142387	5.12232
C	1.05954	1.90896	3.93778
H	0.340661	2.36577	3.24922
H	1.03401	2.49767	4.86298
H	2.05465	2.00421	3.48921
C	-0.788407	0.271053	4.49667
H	-1.02425	-0.740914	4.84446
H	-1.13218	0.97728	5.26202
H	-1.37951	0.471593	3.59469
C	1.15951	-1.71341	-2.96359
O	1.14149	-2.71485	-3.50713

## Sheet: THF
THF
E	=	-232.176	a.u.
C	-0.355668	-1.49009	0.019392
O	1.05576	-1.46828	0.019392
C	1.57146	-0.154279	0.019392
C	0.395128	0.835069	0.019391
C	-0.869306	-0.04139	0.019391
H	-0.702319	-2.04075	-0.86586
H	-0.702319	-2.04075	0.904644
H	2.20876	-0.022913	0.904642
H	2.20876	-0.022913	-0.865858
H	0.427793	1.48474	0.898737
H	0.427794	1.48473	-0.859956
H	-1.48912	0.155998	0.898738
H	-1.48912	0.155997	-0.859956

## Sheet: 4-THF
4-THF
E	=	-2614.83	a.u.
Pb	-0.621011	2.07212	0.913643
Sn	-3.42661	1.27756	0.564915
P	-1.52226	2.31643	-1.68732
P	-3.03028	-1.92588	0.541235
P	-3.66052	2.98168	3.25918
N	-3.18149	2.1854	-1.37477
N	-4.1955	-0.659175	0.383793
N	-4.55552	2.46655	1.87645
N	-5.61329	1.51122	-0.439102
C	-4.24758	2.33774	-2.33058
H	-4.57726	3.38755	-2.41656
H	-3.97079	2.02228	-3.3491
C	-5.42184	1.4563	-1.88702
H	-5.18438	0.418342	-2.1384
H	-6.34614	1.73167	-2.42043
C	-6.37176	0.376405	0.084417
H	-7.34185	0.271536	-0.428007
H	-6.56891	0.579614	1.14042
C	-5.55761	-0.912301	-0.013656
H	-6.05166	-1.65777	0.631158
H	-5.62142	-1.313	-1.0402
C	-3.34204	-3.00357	-0.998517
H	-3.59055	-2.24341	-1.75321
C	-4.48508	-4.01283	-0.930153
H	-4.26651	-4.81199	-0.212375
H	-4.62448	-4.49164	-1.90895
H	-5.43911	-3.56156	-0.642421
C	-2.05198	-3.69603	-1.43309
H	-1.20344	-3.00719	-1.4827
H	-2.17143	-4.16118	-2.4204
H	-1.77213	-4.49296	-0.738195
C	-3.68988	-3.00084	1.94985
H	-4.65848	-3.43891	1.67467
C	-3.87644	-2.11448	3.17452
H	-2.93008	-1.63099	3.45196
H	-4.22161	-2.70052	4.03636
H	-4.60077	-1.3182	2.98184
C	-2.6931	-4.12247	2.2283
H	-2.58201	-4.80243	1.37692
H	-3.00679	-4.72052	3.09385
H	-1.69954	-3.70893	2.44817
C	-6.10255	2.80266	0.038002
H	-5.51813	3.57612	-0.47063
H	-7.1643	2.94922	-0.220288
C	-5.87675	2.93681	1.54461
H	-6.66717	2.38883	2.08658
H	-6.02001	3.99697	1.80235
C	-4.7461	2.57061	4.76276
H	-4.07974	2.77206	5.61533
C	-6.02972	3.36931	4.96626
H	-5.84382	4.44583	5.0402
H	-6.52747	3.05984	5.89565
H	-6.73924	3.20752	4.14855
C	-5.02274	1.07094	4.73169
H	-5.6393	0.809319	3.86355
H	-5.55299	0.747125	5.6365
H	-4.09385	0.495106	4.65426
C	-3.78002	4.86586	3.21956
H	-4.83268	5.17687	3.26385
C	-3.04513	5.43665	4.42966
H	-3.50516	5.13155	5.37661
H	-3.0396	6.53391	4.40184
H	-2.00115	5.09823	4.44065
C	-3.17235	5.37144	1.91692
H	-2.11439	5.09118	1.84942
H	-3.23898	6.46531	1.85032
H	-3.67446	4.9386	1.04544
C	-1.1217	4.00621	-2.40472
H	-0.023023	4.00925	-2.44293
C	-1.66667	4.26652	-3.80575
H	-1.28746	3.55235	-4.54342
H	-1.37143	5.2692	-4.1407
H	-2.76114	4.22536	-3.82254
C	-1.57206	5.07939	-1.42052
H	-1.10866	4.94004	-0.438436
H	-2.65842	5.04812	-1.28077
H	-1.3011	6.07654	-1.7891
C	-1.07724	1.13941	-3.08225
H	-1.55293	1.51761	-3.99736
C	-1.64575	-0.239118	-2.77664
H	-1.26946	-0.620342	-1.81936
H	-1.36176	-0.95617	-3.55615
H	-2.73728	-0.214967	-2.70332
C	0.436364	1.11429	-3.27899
H	0.83065	2.09538	-3.56809
H	0.711197	0.399	-4.06355
H	0.955221	0.805822	-2.36228
Pb	0.490272	-0.715231	0.436871
Sn	3.20062	0.486185	0.642668
P	1.49449	-0.614885	3.04194
P	2.51624	3.67981	0.183468
P	3.62866	-1.46728	-1.87055
N	3.09926	-0.213747	2.67779
N	3.745	2.52245	0.569937
N	4.45345	-0.688753	-0.567039
N	5.4256	0.6171	1.62672
C	4.20016	-0.221904	3.60366
H	4.63026	-1.23084	3.73057
H	3.92394	0.119843	4.61426
C	5.2675	0.740013	3.07481
H	4.9341	1.76166	3.27786
H	6.22966	0.589369	3.59079
C	6.02398	1.80515	1.02242
H	6.96653	2.07814	1.52485
H	6.25393	1.56368	-0.018738
C	5.03787	2.96506	1.03635
H	5.46226	3.75337	0.394758
H	4.98824	3.39732	2.05051
C	2.48836	4.83399	1.70798
H	2.63912	4.11436	2.52588
C	3.56592	5.91244	1.80467
H	3.42621	6.68773	1.04293
H	3.50829	6.41157	2.78148
H	4.58011	5.52023	1.69366
C	1.10619	5.46205	1.88917
H	0.318529	4.70167	1.90713
H	1.0582	6.0271	2.82972
H	0.869954	6.16	1.07678
C	3.33897	4.78111	-1.11885
H	4.23708	5.2462	-0.691082
C	3.75046	3.91205	-2.29933
H	2.87536	3.42255	-2.74604
H	4.23447	4.51288	-3.08018
H	4.43873	3.12086	-1.9897
C	2.38299	5.88682	-1.5577
H	2.11815	6.56343	-0.739165
H	2.83419	6.4922	-2.3546
H	1.44967	5.46627	-1.95022
C	6.08435	-0.623083	1.22229
H	5.63041	-1.43487	1.80021
H	7.16152	-0.595551	1.45675
C	5.84593	-0.895968	-0.261411
H	6.51334	-0.260115	-0.869098
H	6.1652	-1.93064	-0.455434
C	4.54224	-0.934646	-3.45072
H	3.88389	-1.29442	-4.25599
C	5.94223	-1.48688	-3.69896
H	5.9577	-2.58065	-3.74562
H	6.33429	-1.11453	-4.65554
H	6.64307	-1.17485	-2.91754
C	4.53676	0.589466	-3.48546
H	5.16334	0.993671	-2.68221
H	4.92191	0.967381	-4.44129
H	3.52798	0.991381	-3.33941
C	4.17114	-3.26976	-1.72934
H	5.26224	-3.33621	-1.83701
C	3.51341	-4.08462	-2.84006
H	3.7885	-3.72579	-3.83874
H	3.81428	-5.13914	-2.77425
H	2.42191	-4.04366	-2.74759
C	3.77589	-3.79871	-0.357401
H	2.68497	-3.82007	-0.263946
H	4.14677	-4.82245	-0.213604
H	4.17128	-3.17061	0.447386
C	1.43955	-2.34015	3.81146
H	0.383032	-2.63591	3.73358
C	1.86539	-2.43228	5.27374
H	1.19505	-1.88128	5.94056
H	1.85864	-3.48077	5.59852
H	2.88206	-2.0511	5.42196
C	2.26615	-3.2732	2.93399
H	1.98369	-3.18794	1.88
H	3.33273	-3.03369	3.00366
H	2.1289	-4.31563	3.24681
C	0.915112	0.490413	4.45003
H	1.4454	0.153678	5.35081
C	1.29693	1.94165	4.19027
H	0.774623	2.3436	3.31482
H	1.02329	2.56456	5.05075
H	2.37086	2.04843	4.00713
C	-0.586575	0.311932	4.65936
H	-0.851043	-0.729175	4.88103
H	-0.937516	0.930666	5.49417
H	-1.15222	0.620111	3.77101
O	0.705363	-5.43641	-1.02201
C	0.470726	-5.59929	0.361602
C	1.11828	-6.70511	-1.48066
C	1.59652	-6.51054	0.873198
H	0.448844	-4.605	0.815062
H	-0.511641	-6.07514	0.523657
C	2.06903	-7.2397	-0.402731
H	0.245139	-7.37052	-1.59298
H	1.5839	-6.57247	-2.46048
H	1.23858	-7.19911	1.64464
H	2.40842	-5.91888	1.30489
H	2.02015	-8.32918	-0.314726
H	3.10235	-6.96917	-0.639845

[truncated: 5 more sheets: BCl3, 4-BCl3, 2-CO, 2-THF, 2-BCl3]
